# Supplementary material for: Dual Mode pHRI-teleHRI Control System with a Hybrid Admittance-Force Controller for Ultrasound Imaging
Source: Sensors (Basel). 2022 May 26;22(11):4025. doi: 10.3390/s22114025 (PMC9185235; doi:10.3390/s22114025)
Supplement: Supplementary file 1 [file sensors-22-04025-s001.zip]

Archive with 1 entries (1 files):
- sensors-1733559-supplementary.mp4
